# Supplementary material for: Phytotoxicity, Morphological, and Metabolic Effects of the Sesquiterpenoid Nerolidol on Arabidopsis thaliana Seedling Roots
Source: Plants (Basel). 2020 Oct 12;9(10):1347. doi: 10.3390/plants9101347 (PMC7650555; doi:10.3390/plants9101347)
Supplement: Supplementary file 1 [file plants-09-01347-s001.zip]

Archive with 3 entries (3 files):
- Supplementary S2.xlsx
- Supplementary S3.xlsx
- Supplementary-material S1.xlsx
