# Supplementary material for: Phytotoxicity, Morphological, and Metabolic Effects of the Sesquiterpenoid Nerolidol on Arabidopsis thaliana Seedling Roots
Source: Plants (Basel). 2020 Oct 12;9(10):1347. doi: 10.3390/plants9101347 (PMC7650555; doi:10.3390/plants9101347)
Supplement: Supplementary file 1 [file plants-09-01347-s001.zip › Supplementary S2.xlsx]

## Sheet: volcano plot
	FC	log2(FC)	raw.pval	-LOG10(p)
Fructose	0.45831	-1.1256	4.4959e-07	6.3472
Inositol	0.24637	-2.0211	8.6803e-07	6.0615
Salicylic acid	0.4143	-1.2712	1.6087e-06	5.7935
Glyceric acid	0.33833	-1.5635	3.782e-06	5.4223
Glucose	0.45976	-1.1211	4.6164e-06	5.3357
Iditol	0.48601	-1.0409	5.6373e-06	5.2489
Arabinose	0.5631	-0.82854	8.0324e-06	5.0952
Pyroglutamic acid	0.6296	-0.66748	1.0281e-05	4.988
Gluconic acid	0.54372	-0.87905	1.0802e-05	4.9665
Glycine	0.28728	-1.7994	1.3018e-05	4.8855
Malic acid	0.64095	-0.64171	1.7829e-05	4.7489
phosphate	2.2766	1.1869	2.0774e-05	4.6825
Ribose	0.61642	-0.69801	2.2025e-05	4.6571
2-Aminoethanol	0.50229	-0.9934	3.3992e-05	4.4686
Succinic acid	0.58541	-0.77247	3.9497e-05	4.4034
Tyramine	0.59957	-0.73799	4.1633e-05	4.3806
Galactinol	0.30915	-1.6936	4.9085e-05	4.3091
Citric acid	0.7364	-0.44145	6.5386e-05	4.1845
Lyxose	0.57485	-0.79874	0.00010839	3.965
Agmatine	0.54233	-0.88274	0.00011257	3.9486
Ornithine	1.8154	0.86028	0.00020947	3.6789
beta-mannosylglycerate	0.57697	-0.79344	0.0002366	3.626
Trehalose	0.47397	-1.0771	0.00026824	3.5715
Galactosamine	0.85845	-0.22019	0.00027	3.5686
Fumaric acid	0.57442	-0.79983	0.00044569	3.351
Glutamic acid	0.29068	-1.7825	0.00046569	3.3319
O-Phosphoethanolamine	0.26807	-1.8993	0.00062289	3.2056
Maltose	0.55043	-0.86138	0.00064418	3.191
3-Hydroxy-3-Methylglutaric acid	0.51926	-0.94548	0.00069056	3.1608
dehydroascorbic acid	0.86524	-0.20882	0.00085241	3.0694
maltitol	0.64358	-0.63581	0.00098773	3.0054
Shikimic acid	0.75721	-0.40123	0.0012381	2.9072
Threonic acid	0.7115	-0.49107	0.0014135	2.8497
Sinapinic acid	0.42289	-1.2416	0.0018014	2.7444
N-acetylornithine	0.88723	-0.17263	0.0018823	2.7253
6-Aminohexanoic Acid	0.76983	-0.37739	0.0031717	2.4987
glycero3-galactoside	0.68749	-0.5406	0.0041497	2.382
Asparagine	0.1398	-2.8386	0.0044135	2.3552
Glucose 6-phosphate	0.4793	-1.061	0.0053735	2.2697
Cadaverine	0.56438	-0.82527	0.010415	1.9823
Palmitate	1.3282	0.40951	0.010824	1.9656
Putrescine	0.56552	-0.82235	0.010855	1.9644
Serine	0.35456	-1.4959	0.011955	1.9224
meso-Erythritol	0.82828	-0.2718	0.021309	1.6714
GABA	0.19963	-2.3246	0.023587	1.6273
Allothreonine	0.5902	-0.76073	0.026942	1.5696
Leucine	0.59679	-0.74471	0.027607	1.559
Alanine	0.56342	-0.82771	0.033117	1.4799
