# Supplementary material for: Phytotoxicity, Morphological, and Metabolic Effects of the Sesquiterpenoid Nerolidol on Arabidopsis thaliana Seedling Roots
Source: Plants (Basel). 2020 Oct 12;9(10):1347. doi: 10.3390/plants9101347 (PMC7650555; doi:10.3390/plants9101347)
Supplement: Supplementary file 1 [file plants-09-01347-s001.zip › Supplementary S3.xlsx]

## Sheet: patways analysis
	Total Cmpd	Hits	Raw p	-LOG10(p)	Holm adjust	FDR	Impact
Phosphatidylinositol signaling system	26	1	8.6803e-07	6.0615	4.3401e-05	2.1701e-05	0.03285
Ascorbate and aldarate metabolism	18	1	8.6803e-07	6.0615	4.3401e-05	2.1701e-05	0
Amino sugar and nucleotide sugar metabolism	50	2	1.8869e-06	5.7243	9.0571e-05	3.1448e-05	0.0125
Pentose phosphate pathway	19	2	9.0771e-06	5.0421	0.00042662	0.00011251	0
Thiamine metabolism	22	1	1.3018e-05	4.8855	0.00059882	0.00011251	0
Glyoxylate and dicarboxylate metabolism	29	7	1.3502e-05	4.8696	0.00060758	0.00011251	0.22451
Propanoate metabolism	20	1	3.9497e-05	4.4034	0.0017379	0.0002602	0
Isoquinoline alkaloid biosynthesis	6	1	4.1633e-05	4.3806	0.0017902	0.0002602	0
Tyrosine metabolism	16	2	5.873e-05	4.2311	0.0024666	0.00032628	0.16892
Glutathione metabolism	26	4	8.2257e-05	4.0848	0.0033725	0.00038138	0.13362
Inositol phosphate metabolism	28	2	8.5624e-05	4.0674	0.003425	0.00038138	0.10251
Citrate cycle (TCA cycle)	20	3	9.1531e-05	4.0384	0.0035697	0.00038138	0.18531
Starch and sucrose metabolism	22	5	0.00010569	3.976	0.0040161	0.00040649	0.63853
Pyruvate metabolism	22	1	0.00044569	3.351	0.01649	0.0014553	0
Porphyrin and chlorophyll metabolism	48	1	0.00046569	3.3319	0.016765	0.0014553	0
Nitrogen metabolism	12	1	0.00046569	3.3319	0.016765	0.0014553	0
Galactose metabolism	27	6	0.00053842	3.2689	0.018306	0.0015836	0.1978
Glycerophospholipid metabolism	37	3	0.00096411	3.0159	0.031815	0.0026781	0.06525
Phenylalanine tyrosine and tryptophan biosynthesis	22	1	0.0012381	2.9072	0.03962	0.0032583	0.08008
Arginine and proline metabolism	34	4	0.0014558	2.8369	0.045129	0.0036394	0.27366
Phenylpropanoid biosynthesis	46	1	0.0018014	2.7444	0.054041	0.0041726	0.0416
Sphingolipid metabolism	17	2	0.001836	2.7361	0.054041	0.0041726	0.03365
Butanoate metabolism	17	3	0.0026296	2.5801	0.073629	0.0057165	0.13636
Sulfur metabolism	15	2	0.0032733	2.485	0.088378	0.0068193	0.03315
Cyanoamino acid metabolism	29	5	0.0041454	2.3824	0.10778	0.0079823	0
Alanine aspartate and glutamate metabolism	22	7	0.0041508	2.3819	0.10778	0.0079823	0.58274
Aminoacyl-tRNA biosynthesis	46	8	0.0051882	2.285	0.12452	0.0096077	0.11111
Glycine serine and threonine metabolism	33	6	0.005449	2.2637	0.12533	0.0097304	0.53598
Biosynthesis of unsaturated fatty acids	22	2	0.0056895	2.2449	0.12533	0.0098095	0
Tropane piperidine and pyridine alkaloid biosynthesis	8	1	0.010415	1.9823	0.21872	0.0164	0
Fatty acid elongation	23	1	0.010824	1.9656	0.21872	0.0164	0
Fatty acid degradation	37	1	0.010824	1.9656	0.21872	0.0164	0
Cutin suberine and wax biosynthesis	18	1	0.010824	1.9656	0.21872	0.0164	0
Fatty acid biosynthesis	56	3	0.020346	1.6915	0.34588	0.02992	0.01123
Arginine biosynthesis	18	6	0.026747	1.5727	0.42795	0.037307	0.39224
Valine leucine and isoleucine degradation	37	1	0.027607	1.559	0.42795	0.037307	0
Glucosinolate biosynthesis	65	1	0.027607	1.559	0.42795	0.037307	0
Selenocompound metabolism	13	1	0.033117	1.4799	0.43053	0.043576	0
Cysteine and methionine metabolism	46	2	0.050235	1.299	0.60283	0.064404	0
Valine leucine and isoleucine biosynthesis	22	2	0.053592	1.2709	0.60283	0.066989	0
Carbon fixation in photosynthetic organisms	21	2	0.091674	1.0378	0.91674	0.1118	0
Purine metabolism	63	1	0.13604	0.86634	1	0.16195	0.00257
Glycerolipid metabolism	21	2	0.17436	0.75856	1	0.20274	0.01703
Monobactam biosynthesis	8	1	0.23211	0.63432	1	0.25229	0
Lysine biosynthesis	9	1	0.23211	0.63432	1	0.25229	0
Nicotinate and nicotinamide metabolism	13	1	0.23211	0.63432	1	0.25229	0
beta-Alanine metabolism	18	2	0.23932	0.62102	1	0.25459	0.25397
Pantothenate and CoA biosynthesis	23	1	0.30455	0.51634	1	0.31077	0.08423
Pyrimidine metabolism	38	1	0.30455	0.51634	1	0.31077	0
Fructose and mannose metabolism	20	1	0.32615	0.48659	1	0.32615	0
