# Supplementary material for: Phytotoxicity, Morphological, and Metabolic Effects of the Sesquiterpenoid Nerolidol on Arabidopsis thaliana Seedling Roots
Source: Plants (Basel). 2020 Oct 12;9(10):1347. doi: 10.3390/plants9101347 (PMC7650555; doi:10.3390/plants9101347)
Supplement: Supplementary file 1 [file plants-09-01347-s001.zip › Supplementary-material S1.xlsx]

## Sheet: DATA
										Class	BLANK	QC	Contr	Contr	Contr	IC50	IC50	IC50
										File type	Blank	QC	Sample	Sample	Sample	Sample	Sample	Sample
										Injection order	1	8	2	3	4	5	6	7
										Batch ID	1	1	1	1	1	1	1	1
Alignment ID	Average Rt(min)	Average RI	Quant mass	Metabolite name	Fill %	Total score	RI similarity	Total spectrum similarity	S/N average	EI spectrum	Blank	QC1	Contr-R1	Contr-R2	Contr-R3	IC50-R1	IC50-R2	IC50-R3
1135	36.038	2129.35	217.097	Inositol	1	97	98.5	96.1	141.41	40.2685:8879 41.10717:60135 42.04458:32675 44.02605:51530 46.06036:24804 49.03521:8928 50.02674:14799 51.04134:25565 54.07189:110018 55.03756:362236 56.04302:41191 57.04938:71089 59.02538:380878 60.0695:70450 61.02805:99569 62.08273:8472 62.99142:8960 64.05588:5857 65.03976:34640 66.06323:60965 67.04801:81507 69.05612:190303 70.0495:95405 73.0273:317294 74.06787:3836913 75.03717:2141773 76.04372:…	0.0192347	0.136116	0.0334905	0.0334851	0.0314338	0.0865914	0.128625	0.134701
748	28.742	1761.19	217.105	Ribitol	0.875	95	93.8	95.8	9342.5	41.02164:840382 42.0939:67202 43.02262:636157 44.03226:1003982 45.00469:9379667 46.06847:597044 47.00849:829846 48.03359:26495 49.06687:9776 53.04268:408337 54.07179:515573 55.05453:1215549 56.09096:238067 57.06687:336066 58.01735:1076490 59.00085:5633082 60.05104:488763 61.00418:664704 62.01114:36380 63.00786:16379 64.32266:7217 65.09885:90318 66.03794:284270 67.03362:289016 68.04758:103196 69.0…	1	1	1	1	1	1	1	1
211	18.004	1321.78	174.094	Glycine	0.875	96.6	98.4	95.5	27843.9	52.05001:240502 66.05207:2818 73.01482:151374 74.08582:20348 86.03254:30904066 100.055:17304416 114.05089:15793 117.05365:4474752 119.06299:560179 130.08162:4153552 131.05405:5595089 132.05176:1048985 133.04425:17562984 135.07608:101272 147.04933:49885836 148.09418:6823716 157.05809:16598 158.06555:2296938 159.10236:693114 160.08121:250372 161.09787:228138 167.13084:51541 171.02469:49265 174.0958…	4.0621	0.581666	0.163623	0.146241	0.161726	0.189425	0.522444	0.537432
753	28.879	1767.15	174.091	Ornithine	0.875	97	99.8	95.2	1972.63	40.18602:489 41.05944:915 42.07051:5829 43.04188:151364 44.00903:25771 45.01126:283698 46.07006:31769 46.9992:36733 47.9966:2903 49.01117:881 50.03835:1478 51.04396:58 52.04509:2818 56.05415:59885 57.07547:36455 58.06395:7266 59.03894:353840 60.05766:76418 61.03989:30065 62.07742:2465 63.05654:863 65.01218:2014 66.01139:3846 67.08136:157 68.07148:211415 69.08836:13112 70.0733:606533 71.11877:3026…	0.00383915	0.0194018	0.0193449	0.0233922	0.0254078	0.0177569	0.0171051	0.0175426
350	21.21	1440.98	174.111	beta-Alanine	1	96.6	98.9	95.1	611.44	41.06216:2773 42.05104:4620 43.04422:988 44.02661:1424 45.01568:97702 46.06614:9210 47.02118:2214 48.0544:923 51.05372:13819 54.06657:12871 55.03806:10196 56.07392:5295 57.08655:11023 59.05023:120501 60.08497:10567 61.02837:8566 62.02726:2184 64.10158:709 65.00426:1738 66.04295:2381 66.99789:4781 68.01331:1960 70.0321:7936 71.03001:7679 71.95819:27618 73.03817:548275 74.0992:27037 76.05646:21745 …	4.56829	0.00788338	0.00255191	0.00220627	0.00334649	0.0113181	0.00244264	0.00356435
1466	45.521	2712.36	361.113	Sucrose	1	95.1	95.2	95	622759	68.95606:3142089 83.02956:994323 90.05234:312081 97.03326:791108 99.0303:34450 100.01795:159858 101.01356:1510353 102.97801:74909152 106.04753:187428 108.96918:1906342 110.04092:121606 111.00398:976390 113.02017:1441772 114.07162:421400 115.01275:651391 116.02196:2514856 117.00591:18599470 118.06603:1859990 119.01215:2190887 121.01974:166467 122.0279:42227 123.02776:113680 123.94972:72491 125.004…	0.0391853	1.60474	1.48743	1.53124	1.46974	1.63882	1.52214	1.59498
937	31.909	1913.82	103.02	Fructose	0.875	96.6	99.9	94.4	5314.76	45.01674:10620805 46.03058:7 53.02819:321787 54.05272:116939 55.0383:127166 56.05615:273744 57.02974:82167 58.03678:304378 59.02873:1164767 60.05666:58522 61.01172:91843 62.01149:924 64.03493:5087 65.05321:8614 66.05344:135399 67.05345:107716 68.06982:98663 69.05917:213731 70.0416:755343 71.02932:1292841 72.99468:117996192 74.05767:9655200 75.03488:6007273 76.06512:177274 77.01293:142401 80.0404:…	0.0205001	0.932522	0.423651	0.437228	0.425322	0.92687	0.923751	0.950104
1591	50.651	3088.26	204.079	Galactinol	0.875	93.9	94.1	93.8	207.21	41.06388:9020 44.01054:3779 45.0271:49037 46.055:279 47.01449:9643 48.0264:2137 50.07007:5227 53.05634:2955 54.08247:8585 55.04091:19398 56.07171:12372 57.10745:3436 59.01586:29703 60.01348:1208 61.03523:3811 62.9885:1820 66.01817:8756 67.00613:13685 68.09326:4749 69.03879:16699 70.0445:397 71.05292:5975 73.04247:2827003 74.09008:229434 75.03575:155429 77.04825:13075 78.0677:4000 79.06756:8749 80…	0.0096305	0.0175418	0.00543542	0.0050988	0.0051043	0.025444	0.0149463	0.0180982
941	32.023	1919.44	73.0322	Iditol	1	94.2	96	93	25.83	40.19091:4252 41.06218:39257 42.05859:16611 43.03018:95789 44.05196:124175 45.02177:827559 46.05482:52637 47.02066:75031 48.06352:2238 49.05492:2880 51.0475:13728 52.04785:8991 53.04282:43423 54.05962:27913 55.03489:124548 56.07296:15121 57.07286:22556 58.07343:78829 59.04549:395129 60.05997:39132 61.03355:61721 62.03338:2304 63.01109:1428 64.00465:905 65.04079:10688 66.07339:22286 67.06236:34995…	0.096537	0.0374461	0.0174394	0.0187784	0.0182698	0.0436422	0.036926	0.03774
291	19.612	1379.31	204.103	Serine	0.875	92.4	91.5	92.9	1287.16	41.09128:17201 42.06668:58060 43.03726:220909 44.03915:186917 45.02755:1131817 46.04192:85428 47.00759:131223 48.05353:473 49.05032:6969 50.03176:11175 51.03857:8624 52.04423:36726 53.06092:9486 54.05957:6516 55.04094:66430 56.03928:29595 57.05845:63669 58.04818:105068 59.04248:422294 60.04449:60033 61.01905:82653 63.01401:5949 66.04322:26703 69.01306:22766 70.0304:97821 71.05763:42090 71.96922:1…	0.00177619	0.0950806	0.0221947	0.0482024	0.0236047	0.0976675	0.0834319	0.0866127
166	16.869	1281.26	174.106	2-Aminoethanol	1	94.1	95.9	92.8	1879	42.0638:18328 43.022:140855 44.03931:36997 45.01013:536859 46.0442:35518 47.01539:52209 47.99604:3482 50.03438:1307 52.04316:21346 54.04285:7628 55.05256:25951 56.04316:9821 58.04806:6881 59.04777:982120 60.05209:56128 61.03854:41100 63.06925:3701 66.14709:20815 70.05357:16028 71.07826:64919 72.02692:83068 73.0556:3416996 74.08192:168062 75.04905:175237 79.05856:1624 81.45733:12550 83.12074:6157 …	0.019098	0.0341675	0.0171766	0.0183116	0.0169756	0.0417377	0.0337796	0.0365015
586	26.023	1638.69	246.099	Glutamic acid	0.875	92.1	91.1	92.7	18209.2	40.1869:14454 41.05752:743314 42.06178:129952 43.02734:577213 44.04348:666548 45.01699:3706454 46.04636:322018 47.00178:690646 48.03443:31611 49.02495:31392 50.03421:5702 51.03907:8926 52.041:71846 53.0682:30743 54.05177:97186 55.04023:588243 56.05971:2536326 57.05734:460133 58.05568:425522 59.03748:1186003 60.05291:272927 61.01625:480923 62.03608:35837 62.98914:12734 65.06042:8569 66.04373:14774…	0.000790352	0.130925	0.032261	0.0334965	0.0463494	0.0881041	0.121068	0.133682
655	27.218	1692.53	103.056	Arabinose	0.75	92.9	93.3	92.6	30.3	41.04473:7381 47.01992:5781 48.01049:3259 50.02882:6019 53.07462:4524 62.99173:1498 67.06377:7536 71.97531:61304 76.073:109 85.07841:2398 87.03232:4660 88.08852:4683 94.05238:1635 96.08949:9 101.04799:11638 103.05416:1846225 104.08219:181284 105.08239:106500 111.12143:2803 120.06665:3320 122.93343:1894 125.04197:5221 129.06226:29236 130.07158:1370 131.05162:5052 132.08542:694 133.03401:109792 134…	0.0141717	0.00491192	0.00271216	0.00282544	0.00266169	0.00535557	0.0047739	0.0048752
459	23.633	1538.54	156.085	Pyroglutamic acid	0.875	94.7	98	92.5	181879	41.05538:2531957 42.03371:335522 42.99385:3153980 44.05198:3122453 45.01556:11578220 46.03896:880198 46.999:1381973 49.01319:155485 51.01044:695892 52.02671:431659 53.02634:439457 54.03915:361666 55.01554:3946764 56.04741:454937 57.02293:3313155 58.02768:7209768 59.03695:6432985 60.06106:295989 61.00959:1611922 62.04601:46168 63.0344:134433 64.49332:354074 66.00053:6486396 67.02241:3675869 68.052…	0.00716431	1.85182	1.18009	1.1552	1.11934	1.96045	1.80912	1.82604
372	22.028	1473.95	174.116	3-Amino isobutyric acid	1	95.2	99.6	92.3	203.07	40.16151:669 41.05801:5727 42.08129:5856 43.04732:19769 44.03375:878 45.02785:87156 45.96373:4642 46.99458:15550 48.00115:661 50.03921:7400 51.0563:2773 52.04543:5359 53.02028:4705 55.04626:518 56.04745:11171 58.03243:21726 59.05548:81675 60.08161:116 61.02008:1049 62.04882:97 64.99685:3532 68.05932:5706 70.07175:1171 71.06992:7579 73.01662:471625 74.14664:41864 75.06304:102848 76.12017:11162 78.…	1.16942	0.00194394	0.00104985	0.000657328	0.0011617	0.00213392	0.00110428	0.00143422
279	19.417	1372.34	188.126	Alanine	0.875	95.3	100	92.1	904.39	40.18092:4866 41.06889:36450 42.06414:16719 43.03004:1 44.03824:26480 45.02729:414612 46.07675:32900 47.01998:54437 49.0548:4346 50.02952:9484 51.04015:10458 52.04096:3556 53.0191:4270 54.06697:14689 55.03948:44656 56.06826:15699 57.08958:37813 58.05418:106370 59.05213:558751 60.07422:25165 61.01544:26492 62.99085:2524 66.03672:8298 67.00717:7662 68.08209:11463 70.06414:26958 71.07937:27715 72.06…	0.00768595	0.00556692	0.00195482	0.00278301	0.00342323	0.0113001	0.00411372	0.00480414
954	32.29	1932.49	205.107	Glucose	1	95.2	100	92	172.82	41.04871:10528 42.07225:1162 43.05319:0 44.04168:6697 45.02766:0 46.06499:2161 47.01398:1291 50.01592:0 51.09468:3249 53.06461:0 54.07648:1771 55.07521:490 56.04847:13314 57.08415:1 58.06949:1 59.03296:1 62.96108:3317 64.07262:2299 64.99091:1 67.00298:3471 68.06533:739 69.06812:0 70.07024:3737 71.10091:0 71.91306:16495 73.0393:1 74.08383:0 75.03919:43482 76.03356:3471 77.03473:5734 80.10252:3691 …	0.0184126	0.00294983	0.00141351	0.00131116	0.00133057	0.00219593	0.00293777	0.0029328
1231	38.356	2260.39	338.053	Sinapinic acid	1	94.5	98.5	91.8	11017.5	41.05138:4427 42.08757:20215 43.04015:166066 44.04197:251114 45.01411:1427283 46.04889:120655 47.00269:187819 48.00392:4218 49.04222:4664 50.05372:9474 51.02514:44742 52.07111:28637 53.03665:62746 54.04798:6171 55.03239:87496 56.09334:13966 57.06527:43007 58.04702:151133 59.04166:939368 60.05194:97978 61.03831:166950 62.05858:27023 62.99613:73120 64.00874:41228 65.01681:64285 66.03846:35361 67.02…	0.000288235	0.0288068	0.0100471	0.0103591	0.0125532	0.0100514	0.0214181	0.027713
461	23.687	1540.65	232.107	Aspartic acid	0.875	90.5	88.6	91.8	3266.35	42.05214:59599 43.01339:13372 47.00715:49536 48.06342:893 49.02183:7170 50.02846:11240 53.04008:2506 57.05066:25356 58.05584:24259 59.03681:151699 60.0407:21386 61.01986:29563 62.06129:2313 62.97316:10646 64.28986:7119 68.01736:6072 69.01048:46577 70.02399:145131 71.05268:117146 71.99384:341223 73.04521:2458808 74.0671:282268 75.03955:824062 76.05695:79579 77.05128:102962 78.06929:11936 79.05714:…	0.000853764	0.0763192	0.018024	0.0529387	0.0245641	0.064812	0.0353488	0.0455127
1005	33.23	1978.27	73.0225	Sorbitol	1	95.1	99.9	91.8	42.53	41.07288:12054 42.06668:0 43.03569:0 44.03033:6706 45.0205:0 46.05418:0 47.01227:1754 50.02457:1 52.04441:3235 53.03959:0 54.05756:2715 55.03823:1 56.02962:469 57.07096:0 58.05452:2902 59.02979:0 60.07251:1 61.01768:4373 61.97114:1090 62.94427:109 63.97517:675 65.00884:1 66.06628:1 67.04181:1972 68.03954:0 69.03394:9733 70.06873:1 71.07575:0 73.01819:1164187 74.08482:70912 75.03599:56801 76.09434…	0.0951882	0.0143317	0.0145428	0.0142784	0.0137007	0.0101199	0.0142985	0.0151029
1545	47.422	2845.6	204.099	Melibiose	0.875	93.5	96.7	91.4	12.3	41.05186:3927 42.02446:1330 43.04131:901 44.0017:7382 45.00318:9671 47.01733:3547 48.9856:642 50.03091:306 53.0172:1915 54.08179:2701 55.02599:3120 56.02197:2555 57.04041:467 58.06456:2473 59.03273:4127 60.04359:699 62.02432:1147 62.9874:457 63.95061:504 64.9901:1651 65.98783:2185 67.01894:364 68.07077:1804 69.09304:8031 70.14651:1796 71.09082:1365 72.04378:1454 73.04881:303617 74.10105:27791 75.…	0.00861076	0.000966912	0.000940336	0.000761848	0.000779887	0.000974221	0.000948978	0.00113715
720	28.241	1738.45	174.102	6-Aminohexanoic Acid	0.125	94.6	99.7	91.2	243.57	41.05048:1144 42.03945:11547 43.03392:10498 44.03849:1645 48.16961:1921 52.06139:9104 55.05926:27305 57.06918:16086 60.1043:1664 61.02501:2496 62.02233:2047 64.02998:633 64.99634:0 67.06722:7268 68.09492:4607 69.05302:36900 71.13315:11084 71.69801:896 75.03658:78050 77.08421:7450 78.06584:5430 79.05886:24002 80.09798:2654 82.05241:2840 83.07029:4127 85.07717:13236 86.035:141352 87.05502:8538 88.0…	0.00555373	7.96688e-05	5.84743e-05	5.81665e-05	6.09257e-05	0.00424837	7.10597e-05	7.99271e-05
187	17.257	1295.85	73.049	Glycerol	0.875	87	80.7	91.2	35.16	40.14282:1014 41.05034:28005 42.03638:7942 43.05268:21823 44.04295:1660 45.02056:93714 46.04575:11926 47.00665:4490 50.02465:12232 51.04039:19848 52.04724:10918 55.04245:3174 57.02652:10173 58.01241:22908 59.04694:73483 60.07352:10965 61.06737:2241 65.01573:353 65.99567:6482 69.01224:4229 70.06413:6632 71.0706:19484 72.0101:41767 73.04904:1328487 74.1042:119762 75.04493:115772 76.04813:5644 77.04…	1.54849	0.146191	0.285451	0.00945789	0.290214	0.444812	0.131367	0.145606
507	24.462	1571.9	73.051	Threonic acid	1	94.3	98.9	91.2	10.66	41.04665:10538 43.0387:18663 44.02648:21793 45.01278:152523 46.05727:10641 47.00678:16140 50.02674:4524 52.05791:5580 53.04284:2641 55.03559:44184 56.06783:0 58.04968:23324 59.03977:36468 60.04805:4833 61.01714:5238 63.01158:638 64.05526:1295 65.06326:1858 66.96588:1174 68.07196:836 72.04449:25942 73.06389:1806697 74.07317:149076 75.04868:92095 77.0759:1089 80.10552:4275 81.0223:1306 83.08146:228…	0.0352934	0.00342387	0.00229642	0.00259518	0.00239284	0.00446798	0.0032643	0.00355005
260	19.041	1358.9	245.049	Fumaric acid	0.875	90.1	89	90.8	21160.9	40.18256:49084 41.03898:88988 42.02532:229019 43.00812:1854803 44.04332:1111982 45.02184:7266696 46.01729:518337 46.99673:2721104 48.02855:142672 49.03394:98232 50.03773:10837 51.03283:330872 52.04023:336007 53.01636:2003132 54.0292:1020690 55.02939:788661 56.03386:124559 57.04293:413474 58.02647:2016196 59.03426:1740007 60.03651:439304 61.0104:1713357 62.04183:110629 63.04254:77689 64.07473:9360…	0.000987624	0.207246	0.106622	0.110647	0.112689	0.0826618	0.174732	0.192444
247	18.833	1351.47	73.0385	Glyceric acid	1	89.5	87.5	90.8	20.05	40.1778:5068 41.05474:544705 42.0569:101263 43.01519:1522289 44.03251:1430430 45.0193:9711601 46.04136:597529 46.99437:1252128 48.03362:42889 49.02478:24772 51.03496:53919 52.03249:181636 53.01711:96437 53.99387:8981 55.00489:1609767 56.07219:123943 57.04759:441498 58.04671:630626 59.03343:2906294 60.03682:70529 61.01898:790363 62.03092:34108 63.0039:10627 66.05019:293675 66.99665:72783 68.04697:…	1.17271	0.0144532	0.00473962	0.00484709	0.00454484	0.225523	0.0133082	0.0140065
567	25.637	1620.96	73.0637	3-Hydroxy-3-Methylglutaric acid	0.75	92.2	94.7	90.5	16.67	40.18696:6099 41.07288:38094 42.05431:35361 43.03222:332268 44.04792:108410 45.01158:787627 46.0486:54678 46.9963:207154 48.03348:6562 49.02491:3649 50.04995:9428 51.06264:14090 52.05695:9470 53.06456:58181 54.07268:34175 55.06808:420131 56.07472:11753 57.0574:31253 58.05108:67694 59.04549:121730 60.07716:41520 61.02169:132746 62.06047:7352 62.98396:6490 64.1498:56 65.04158:2541 66.03834:34247 67…	0.038736	0.00151855	0.000782017	0.000847985	0.000941068	0.0227097	0.00166812	0.00176477
948	32.195	1928.01	174.106	Tyramine	0.875	92.6	95.9	90.4	246.18	41.0414:3289 42.05754:1 43.05696:1 44.02206:0 45.01944:0 47.00946:0 48.03686:2143 50.0185:6438 51.03562:5299 52.05164:506 53.06286:0 55.06677:11966 56.09581:0 57.08238:51822 58.05685:1 59.0121:0 60.05202:0 61.01786:0 64.01472:6 67.04919:4882 68.04689:1 69.03447:0 70.07013:0 71.96271:1 73.03996:0 74.076:1 75.03733:0 76.06804:1 77.03794:914 78.05074:3978 79.04428:10562 80.06988:1 81.0673:907 82.084…	0.00485471	0.00515548	0.00317247	0.00320768	0.00306565	0.00224769	0.00510949	0.00548924
734	28.478	1749.23	157.112	Agmatine	1	85	76.9	90.4	44.63	41.05553:10411 42.07612:8623 43.0416:27181 44.0422:21039 45.04624:128351 46.06454:11961 47.01546:12777 48.00294:1 49.04224:2216 50.05011:3519 52.05516:4659 53.05624:2600 54.08235:4552 55.07801:16674 56.06161:13075 57.05796:13964 58.06406:24814 59.05733:167350 60.07324:19956 61.04482:9954 62.04467:2300 63.8412:2415 65.00584:2923 66.01831:3010 67.02974:5165 68.02584:13332 69.02833:14257 70.05821:37…	0.003153	0.000872634	0.000435275	0.000445395	0.00043375	0.000468627	0.000769481	0.000781518
1227	38.175	2249.11	117.037	Stearic acid	0.875	92.2	95.5	90	128.24	40.5298:31747 41.10169:634152 42.08488:145692 43.06183:998060 44.04356:17313 45.0246:145404 47.00161:53703 48.019:3789 49.03044:5425 50.03786:3168 51.0595:9170 52.05888:765 53.03863:29934 54.05739:49419 55.0627:794482 56.07363:174655 57.0564:531221 58.06419:37774 59.02525:44130 60.02764:9439 61.00544:111654 62.04699:4368 65.01406:9334 66.06079:1750 67.06332:169843 68.07835:46664 69.06528:412905 7…	0.0119293	0.0101788	0.0102305	0.0138057	0.0119267	0.0134642	0.00944606	0.0101873
424	23.073	1516.03	100.049	Asparagine	0.875	85	77.6	89.9	296.43	41.05482:4257 43.02071:137099 44.04925:57436 45.0177:110195 46.048:9171 47.003:6263 52.03916:17640 53.06444:8865 55.03805:14170 56.05367:10542 57.08199:27531 58.0495:10819 59.04823:212456 60.04535:34589 62.05276:3806 62.99871:3427 64.97132:339 68.04873:9541 69.04142:3089 70.06336:114842 71.05346:25874 72.03654:139651 73.03732:553593 74.05727:46725 76.01754:18481 79.04156:6419 80.09909:739 82.0478…	0.00658963	0.00742156	0.00040788	0.000938112	0.000867314	0.0105814	0.00351303	0.00489739
316	20.337	1405.53	73.0354	Allothreonine	0.75	93.8	99.5	89.9	22.4	40.1662:1 41.05119:15051 42.0544:0 43.0236:32144 44.03124:55781 45.0282:183812 46.02884:10183 47.01585:41888 48.06987:4079 50.0444:0 52.05173:11461 53.04386:1 54.09536:9144 55.07658:11239 56.08807:11801 57.05179:680058 58.05426:15191 59.05536:0 60.0242:15244 61.00535:1 62.0296:2957 63.02464:0 63.97815:1122 64.99958:1 66.07078:1246 66.9928:4420 68.06892:0 68.99651:3861 70.04202:8646 71.0318:1 72.0…	9.37949	0.0244612	0.0101164	0.0174335	0.0132793	0.0601391	0.0215677	0.0231501
145	16.3	1260.65	171.073	urea	0.5	86	80.3	89.8	57.4	40.15352:1 43.04154:6767 44.0501:18257 45.02555:66933 46.062:14027 47.01592:5261 49.04367:6895 50.03934:5408 51.07046:153 55.05445:5917 56.03816:10259 57.08027:26962 58.05315:3883 59.04571:15318 60.02862:6284 61.04077:362 62.01398:825 62.97389:6041 63.9986:19213 65.07093:8363 66.03893:57749 67.04075:1767 69.00053:14627 71.07182:18109 72.06722:7066 73.06671:1466 74.10334:38368 78.05575:17975 79.05…	0.0039783	0.000950756	6.32507e-06	1.34505e-05	0.000775769	1.00198e-05	0.000588238	0.000527411
1520	47.016	2816.23	361.132	Maltose	0.875	91.7	94.8	89.6	718.6	41.05931:5789 42.02824:9618 43.06604:10044 44.01814:18768 50.01145:4153 52.06029:703 53.0483:10894 55.07498:23443 56.08829:5912 57.07501:0 58.06312:8558 59.02674:7134 60.05721:6066 62.99825:1882 64.14944:3603 67.01965:1869 68.05595:1938 69.05165:29920 70.10344:9475 71.07857:0 73.03188:7382 74.07738:50788 76.04843:450 81.0655:11767 83.09689:7018 85.09365:14920 87.06643:15000 89.04979:79432 90.1103…	0.00294649	0.00436605	0.00249457	0.00226019	0.00237736	0.00374322	0.00389351	0.00469789
418	22.928	1510.32	73.0148	Malic acid	1	86.7	83.1	89	99.8	40.19957:17492 41.05884:206851 42.07145:181629 43.02572:180798 44.04917:1131288 45.02495:5125853 46.06528:374066 47.01558:882190 48.02789:11481 49.02699:21661 50.06299:16041 51.03035:660 53.05254:184729 55.0158:7178572 56.04537:129232 57.04746:240667 58.0549:325271 59.03838:967909 60.0426:63784 61.00862:446853 62.02403:14066 63.01865:36720 64.05477:3331 66.04248:210635 66.98805:36311 68.06898:232…	0.449244	0.13386	0.0836203	0.0869136	0.0844524	0.232379	0.128867	0.135096
856	30.622	1850.07	73.014	Citric acid	1	92.4	97.7	88.9	10.17	40.1763:1744 41.05852:10468 42.0414:22064 43.03709:351476 44.03464:358454 45.0075:1969662 46.03441:118607 47.00417:254944 48.04829:5957 49.02615:8494 50.01718:5100 51.02683:18694 52.03728:21609 53.0279:49929 54.05313:16493 55.05227:112497 56.06957:31236 57.04956:19323 58.0255:163738 59.04879:235142 60.06018:48049 61.0362:134477 62.07432:7488 62.99808:9185 65.07337:20268 66.06477:46562 67.03353:10…	0.0543524	0.00610478	0.00445231	0.00458677	0.00445233	0.0525134	0.00595334	0.00626276
185	17.244	1294.48	299.075	phosphate	0.5	92.9	99.8	88.3	79832.6	40.18368:4072 41.07061:86865 42.05871:130345 43.00737:1767625 44.01253:2461574 45.0158:16869160 46.04351:1129848 47.00289:1176272 48.02055:43853 49.05299:40876 50.02193:15410 51.03642:43334 52.04211:161968 53.04589:72829 54.01333:30804 55.00353:357942 56.01694:145542 57.01146:875072 58.04736:796300 59.03148:4553220 60.08433:424112 61.01512:1493180 62.02084:103392 62.99483:172204 63.9986:12286 64.…	0.00341589	0.299661	0.634562	0.654368	0.653139	2.31221	0.266502	0.286907
1521	47.021	2816.48	73.0401	maltitol	0.875	89.7	93.4	87.3	10.51	40.34816:5393 41.11161:7875 42.07811:4692 43.06932:0 45.02496:53671 46.9916:12469 48.96514:1528 50.03429:3048 53.03359:7684 54.10256:2121 56.06136:406 57.08389:1 58.04102:6670 59.02616:38467 60.05996:4458 61.04598:8115 63.02172:3110 64.00912:872 66.03142:3634 67.04993:8382 68.09364:1529 69.03011:27062 70.0673:5303 71.0846:5953 71.89359:11407 73.03994:1684662 74.09474:125295 75.03788:141321 76.081…	0.0821126	0.00771702	0.00508511	0.00464964	0.00482255	0.00572013	0.00691137	0.00799087
1179	37.166	2190.58	204.076	beta-mannosylglycerate	0.875	91.3	97.8	87	409.75	40.1851:5240 41.0587:80913 42.10794:42951 43.06123:575286 44.06243:48994 45.02668:107076 46.06197:12982 47.01429:18678 53.07913:22022 54.06936:2091 55.0565:113234 56.03635:13694 57.08768:34948 58.05408:7687 59.04444:45266 60.03621:4156 61.04527:33918 62.07746:662 63.02658:1221 64.99046:2628 66.05377:1837 67.0431:13966 68.02771:2000 69.04779:100449 70.0754:24384 71.0863:77034 73.04327:2149757 74.0…	0.00265798	0.0258438	0.0152966	0.0150983	0.0134882	0.0126576	0.0244092	0.0258051
1008	33.274	1981.51	174.106	N-acetylornithine	1	91.2	97.9	86.7	343.22	44.00626:3709 48.07696:3786 49.02638:1713 50.03132:3339 51.02196:4313 54.043:659 60.02346:515 62.02847:3601 62.96478:2170 69.02685:9923 79.04492:5380 86.04234:120916 87.05867:2974 92.19393:1958 93.01452:3004 94.07192:6299 94.99402:1791 97.0521:3482 100.05476:75640 102.07268:3686 106.07634:4233 108.01951:1629 110.05949:1989 122.18141:2809 124.11849:2955 125.07331:4707 136.14467:222 137.0535:2045 1…	0.505162	0.004613	0.00395328	0.00418003	0.00409766	0.00459062	0.00458037	0.00459226
442	23.385	1528.74	147.054	meso-Erythritol	0.875	91.1	98.2	86.3	10.31	41.05598:13163 42.07801:4771 43.03402:34401 44.0459:3681 45.01637:54263 46.03402:6044 47.01268:4783 48.05012:2494 49.03297:4228 50.03669:3010 51.04724:7889 52.05674:7216 53.07718:4856 54.00901:0 55.03748:15716 56.06452:272 57.0948:18995 58.04635:18040 59.03729:10191 60.05462:8011 61.00779:11861 62.07167:2458 64.03065:1597 64.99441:2580 66.99631:0 68.0171:1985 69.00432:7429 70.0631:9374 71.07113:2…	0.0335222	0.00131654	0.00100211	0.00101183	0.000987945	0.00207996	0.0011068	0.00120089
836	30.363	1837.3	204.083	Shikimic acid	1	91	98.5	86.1	203.28	40.16102:3216 41.04668:695 47.01677:35536 51.04935:3651 52.04798:16939 61.01923:9569 65.04471:5697 67.06329:12045 72.07124:21295 73.05334:314989 75.04755:218537 76.06779:7892 77.06409:10101 78.0471:15109 81.03888:2629 83.07259:6815 91.06321:29501 92.08043:11317 93.01854:46754 95.05656:18119 96.00665:9823 105.05197:17940 106.98951:9575 108.01921:2317 109.058:6807 111.07819:13812 117.03725:1 118.05…	0.0230977	0.0122939	0.00868776	0.0090358	0.00887144	0.0120159	0.0110151	0.0118133
462	23.77	1544.11	174.095	GABA	1	91.5	99.8	85.9	162.56	42.05883:39116 43.03898:237744 55.03262:96651 59.06237:349921 60.05925:41917 62.06436:2975 68.08126:75418 69.06373:74514 76.06857:35538 83.08549:32389 86.07562:442678 87.07136:62687 88.08375:22450 91.05611:7594 99.08194:98647 100.04578:326340 101.07247:35906 102.0463:47480 105.0099:12825 107.18928:16521 107.92189:22841 111.11008:14601 113.10112:61937 116.06438:34291 117.04747:29503 125.09565:8330…	0.156436	0.0069485	0.000771049	0.000567413	0.000994532	0.00858728	0.00189102	0.00284725
738	28.54	1751.95	174.097	Cadaverine	1	91.2	99.4	85.7	869.28	44.03947:29088 45.0274:161209 46.04041:6080 48.05972:362 49.04486:2153 50.04854:2699 51.04865:6764 52.06144:7814 56.0819:1854 57.0724:24246 58.08304:20354 59.04404:183052 60.01415:23349 61.00398:11957 62.0441:2065 67.00812:8396 68.12392:4599 70.03407:18787 71.06904:31164 72.10401:27540 73.05559:1699774 74.07258:157533 75.04088:63991 77.05547:8334 84.05854:17843 85.08311:33774 86.05203:463428 87.1…	0.0191974	0.0264485	0.0155234	0.0107928	0.0130254	0.0116837	0.0207296	0.0225301
1519	47.001	2816.05	191.067	Trehalose	0.75	91.1	99.2	85.7	361.97	42.05853:2314 44.02229:22534 45.01701:10408 48.02414:2635 50.02692:1008 51.05086:2715 53.04027:2471 54.05462:5616 55.05383:5464 56.0743:6272 60.02421:5852 61.03336:840 62.98869:3142 65.00346:3182 66.08009:5177 67.04054:9664 68.05891:4381 69.04325:12134 75.02489:18600 77.03468:7745 79.03754:7215 81.05556:12563 82.14492:3654 85.07394:11753 87.05193:277 88.08276:6667 91.02717:1693 93.01518:9294 96.0…	0.0468127	0.00163625	0.000857953	0.000727319	0.000735573	0.00163604	0.00154146	0.00171894
619	26.561	1662.86	117.053	Lauric acid	0.875	86.7	88.4	85.6	25.07	40.19345:3025 41.05381:40932 42.08618:12019 43.04158:49402 44.02486:13098 45.00909:17975 46.06493:3912 47.00946:13587 49.01738:4737 50.03926:196 52.05294:2994 54.09569:5168 55.04423:45870 56.04625:5827 57.09028:11230 58.05236:5894 59.06304:0 60.05392:2826 61.0191:15141 63.00435:1809 64.05619:21 64.98315:4903 66.0138:5736 67.021:10583 68.05968:4312 69.01016:22292 70.02837:4381 71.07634:4489 73.042…	0.0395834	0.000438018	0.000678731	0.00062666	0.000450564	0.000364157	0.000416059	0.000482683
644	26.993	1682.32	103.053	Lyxose	1	91.3	100	85.5	10.58	41.0442:6188 42.04921:4739 45.01709:18677 46.03463:1432 47.99102:380 49.05788:81 53.04562:3760 55.06242:523 57.10101:174 59.0165:1820 61.01431:6491 62.99913:2854 66.03742:3146 72.02695:856 73.03135:152060 74.08589:18368 76.08645:4149 78.06813:5482 83.02682:245 84.04006:2576 87.04942:834 87.99709:555 89.05085:9714 90.09312:1189 91.07621:800 93.01329:2191 102.10819:576 103.04951:189443 104.06416:17…	0.0155223	0.0010372	0.000597248	0.000585639	0.000543547	0.0010682	0.000960413	0.00100566
1296	40.661	2395.36	299.038	Glucose 6-phosphate	0.875	91.1	99.8	85.3	124.7	40.17134:4301 43.09191:24608 44.03471:19427 45.0095:40466 46.08589:8221 49.03807:2150 51.05113:5452 55.04862:5395 56.08319:4679 57.08128:17816 58.04978:300 59.05136:59613 61.00913:9762 66.08865:6439 69.09018:1581 70.07613:3838 71.87517:15890 73.03162:918598 74.08112:96102 75.03632:129038 76.05535:12182 78.05229:6559 82.06514:3935 83.07794:7455 84.0611:12480 85.09824:7293 86.06542:2718 87.04579:37…	0.00373771	0.000770742	0.000285965	0.000357515	0.000407282	0.000981741	0.000611833	0.000809722
176	17.108	1289.75	158.147	Leucine	0.875	86.8	89.3	85.1	108.33	44.03509:676 49.03218:2222 50.02297:678 52.05721:18358 63.01779:2356 66.09309:8911 66.93227:2779 68.07351:2139 72.09478:9234 76.09209:4177 91.02578:0 94.03101:1892 101.04642:869 102.08485:14824 108.07194:326 109.21822:2074 110.05346:10849 114.06988:204 115.0466:7051 125.971:569 128.11705:4695 134.05493:29414 136.00203:3643 142.07718:1158 143.0768:2336 147.07194:44101 148.13655:6872 151.10936:1675…	0.00845322	0.00109809	0.000558653	0.00082594	0.000488515	0.00321713	0.00103835	0.00100221
225	18.198	1328.72	147.048	Succinic acid	1	83.9	82.5	84.9	81.95	49.02298:1 56.06827:21253 57.08787:9630 62.033:3389 66.04298:1269 70.06898:3295 73.05553:155049 74.07044:17731 75.03126:93975 95.01684:0 117.0666:8543 126.06584:1 127.03799:5379 129.01965:40069 131.06987:14939 133.06557:29055 139.03314:229 147.0755:927114 148.09567:146792 151.11531:5293 156.06999:1927 157.06808:3196 167.10426:1612 169.08351:1 170.13484:1 171.15064:928 172.09599:20407 173.13144:20…	1.08186	0.0300851	0.0170539	0.0171492	0.016752	0.049562	0.027557	0.029399
1063	34.386	2039.76	147.049	Gluconic acid	0.875	89.5	97.5	84.2	18.97	40.17635:2060 41.0453:27662 42.0675:7191 43.03031:58660 44.03415:38833 45.01461:252421 46.05557:20544 47.01409:29510 48.0519:1880 49.04768:4069 50.03982:1157 51.03379:5963 52.05707:6187 53.03227:13755 54.04031:11965 55.03198:49384 56.07143:7506 57.07466:16741 58.06822:21119 59.05846:94889 60.06311:7691 61.023:19712 61.97912:1439 62.92974:1396 63.96699:536 64.95563:3638 66.02118:12189 67.02406:946…	0.0182163	0.0060972	0.00344736	0.00348072	0.00333826	0.00902309	0.00628486	0.00649948
200	17.722	1311.6	73.0393	Threonine	1	85.1	86.8	83.9	18.91	40.16885:883 41.05998:13702 42.04178:8017 43.02984:60072 44.02835:49357 45.01595:264119 46.1271:19238 47.04188:76792 48.02879:5138 49.0137:1618 50.02559:2484 51.04762:3103 53.05298:3661 54.06965:4415 55.07315:28215 56.08616:124786 57.06396:345231 58.05766:14258 59.05721:97437 60.03074:21983 61.03585:46714 62.04302:3622 63.08532:3337 64.04867:948 65.15031:1480 66.1156:8111 66.82801:12827 67.93977:…	0.040675	0.0130147	0.000165315	0.000297251	0.00830505	0.00511672	0.00975796	0.012305
665	27.349	1698.41	103.046	Ribose	0.875	90.4	100	83.9	10.33	40.1625:4060 41.05839:8137 44.02676:12071 45.01026:298 48.09431:3478 49.03011:3270 51.05245:5744 53.03827:6190 55.06995:4295 56.0557:5317 57.09185:7957 58.0597:17553 59.04701:23906 63.98986:291 68.0416:7272 72.03559:13514 73.04665:379403 74.06075:38408 75.02566:30497 77.03206:2268 80.0849:4574 81.07658:96 86.05312:20063 88.05668:5775 89.04176:70583 93.99685:4606 96.1183:2098 98.06245:7085 99.0600…	0.011647	0.00129125	0.000780762	0.000830636	0.000782246	0.00184209	0.00128223	0.00130965
131	15.525	1233.11	144.117	Norvaline	0.875	90.1	100	83.4	753.9	40.25145:1790 41.10099:18305 42.04655:44578 43.04916:51716 44.04206:33159 45.01458:177819 46.08656:12172 47.01259:25968 48.01009:1967 49.0325:4387 50.03841:3427 51.03723:3154 53.06346:3773 54.06998:1262 55.03588:22343 56.05969:17017 57.06166:18200 58.04518:62795 59.04451:91639 60.04306:16511 61.03658:16813 62.07068:452 63.03098:5783 64.96159:684 66.00948:3676 69.01186:30802 70.0382:16802 71.1176:…	0.00842032	0.00567286	0.00532607	0.00425062	0.00439554	0.00976809	0.00492983	0.00514974
893	31.162	1877.01	73.0072	dehydroascorbic acid	1	85.3	88	83.4	72.21	40.17842:8161 41.05406:13661 42.05001:1 43.04217:124854 44.03152:143844 45.02823:778910 46.05025:78795 47.01347:137460 48.07821:6817 49.05286:7167 50.03084:9961 51.05003:1 52.05521:15659 53.07578:24315 53.8794:0 55.03032:1896847 56.07663:80539 57.06493:49654 58.0559:80538 59.03754:415685 60.03436:59832 61.02903:85463 62.03837:9716 63.03844:7786 64.1199:1006 65.02425:6028 66.07867:30501 67.02895:1…	0.0801414	0.100733	0.0860618	0.0902389	0.0875233	0.0819429	0.10086	0.10332
1074	34.622	2053.69	117.042	Palmitate	0.875	83.4	83.6	83.2	10.23	41.04746:31266 42.08469:7256 43.06808:34538 44.01917:3287 45.02101:8000 46.00357:1960 47.00092:8657 50.06377:888 52.05449:1715 53.05917:1784 54.14438:4340 55.07944:34143 56.10221:7785 57.0918:18213 58.10429:7517 59.07756:6276 60.03413:2278 61.02916:7206 62.21665:1383 62.97897:1768 64.97387:1282 66.00111:128 67.05317:8799 67.9632:809 69.0407:18146 70.05271:3632 71.07922:8043 72.0984:369 73.03637:1…	1.02165	0.0140378	0.019152	0.0172803	0.0159479	0.0147294	0.0127632	0.0126351
957	32.323	1934.77	73.0383	Galactosamine	0.75	89.1	98.4	82.9	11.39	41.06107:115 42.06606:6761 43.03225:10505 44.0036:17650 45.02583:56756 46.06166:6419 47.00758:9011 49.04596:1709 50.02284:2624 51.0498:4687 52.04489:3460 54.04649:1240 58.03384:12274 59.05278:63817 60.04132:5256 62.10519:1767 62.98317:2821 64.01742:419 65.03481:1729 66.0402:4419 69.03316:11518 70.04291:370 71.08588:14005 72.0242:45300 73.04618:1273603 74.07769:91206 75.02826:82420 76.07616:2532 7…	0.0566224	0.00609268	0.00471678	0.00434119	0.00441646	0.00797686	0.00591766	0.00623308
736	28.537	1751.08	174.12	Putrescine	0.875	86.1	90.9	82.9	10.02	41.06793:8633 46.99578:3079 48.99303:1764 51.04101:7927 52.06593:10699 53.04922:6444 57.05996:8337 59.04332:66703 60.07646:7278 61.06129:9143 64.08701:114 64.98875:1759 66.01915:6896 67.02917:3904 71.08697:1714 73.04173:652639 74.07655:55220 75.03724:62894 77.03198:718 78.05193:4797 79.04932:0 81.05849:3106 82.08566:4409 83.09209:3035 88.11069:6225 89.054:48301 90.17781:2104 92.98708:6058 95.0324…	0.0198092	0.0264513	0.0155248	0.0107931	0.0130262	0.0115774	0.0205885	0.0225313
83	13.23	1124.06	147.055	Oxalic acid	1	89.4	99.8	82.4	10.66	41.09305:2853 42.0648:6753 43.04091:71029 44.03437:48165 45.01872:216342 46.06945:14026 47.00778:23849 48.03612:4693 50.02033:7301 52.06084:55127 53.03177:8487 53.99788:4006 55.03501:13766 56.01985:5556 57.05188:14505 58.03925:67878 59.06366:68122 60.03809:8250 62.07611:1270 63.03518:5363 65.02906:1648 66.06049:128501 66.98949:9261 68.98636:9590 70.07996:9095 71.06045:13462 72.10256:103958 73.068…	0.0299185	0.00331401	0.00369299	0.00239279	0.00241356	0.0033229	0.00315979	0.00363154
439	23.335	1526.57	267.066	Salicylic acid	0.875	87.9	98.1	81.1	63.77	44.04319:716 51.06934:1 52.06739:3568 53.04649:1889 63.00578:1234 65.04151:3856 66.0609:7364 78.05577:9352 85.07856:211 86.06515:2303 90.07602:2451 91.07636:32709 92.02284:6343 93.00072:2610 95.00802:1296 97.04483:5158 99.05351:2678 106.05995:2262 114.07515:2060 121.4204:1 126.08069:1957 127.03686:3454 135.01993:52689 136.06232:2169 139.11343:1267 151.08254:6185 152.05527:901 155.16455:10131 156.…	0.00851629	0.00054201	0.000214271	0.000219724	0.000215972	0.000931131	0.00051742	0.000509388
1238	38.589	2273.3	204.102	glycero3-galactoside	1	86.8	95.6	80.9	14.09	40.16506:610 41.0563:7095 42.04702:912 43.04135:37813 44.03505:7554 45.03115:9689 46.03829:2287 47.00899:1127 49.07012:2720 50.05248:654 51.02814:207 53.09009:1058 55.07125:6948 56.0903:4786 57.09825:6570 59.03938:6400 60.02294:1060 61.04789:1159 62.09413:447 63.01059:1805 64.03751:1439 65.08097:2164 66.21884:1 67.03696:148 68.07851:510 69.03567:0 70.03093:1382 71.08124:2594 72.01755:3677 73.0413…	0.00384374	0.00113549	0.000860342	0.000819872	0.000726089	0.000687562	0.00110706	0.00125759
70	12.273	1071.24	116.087	N-Methylethanolamine	0.875	87.2	97.8	80.1	201.95	40.20074:3584 41.09448:1 42.06933:24732 43.02582:65967 44.05289:85050 45.03497:211061 46.05501:16687 47.01984:25468 48.05182:2609 49.0642:2089 51.06576:1275 52.04594:26626 53.07628:6284 54.0471:3085 55.037:14574 56.04382:10661 57.03477:29309 58.04616:23060 59.065:118967 60.03788:17179 61.04321:22614 62.05951:3075 62.9729:1684 64.00436:0 64.94754:2255 66.06148:73376 66.97304:14668 67.91133:8 69.00…	0.00850981	0.00774456	0.00470244	0.0107608	0.0046358	0.0109022	0.0079749	0.00796787
806	29.769	1807.9	299.046	O-Phosphoethanolamine	0.75	86.8	96.8	80.1	164.39	40.15733:3843 42.06661:22026 43.05286:31915 46.03616:21079 48.01794:1409 49.01319:2846 50.0381:10415 51.05755:4403 53.09117:12223 56.05344:16002 57.07646:26069 62.05218:2547 62.96953:2256 64.99956:2831 71.09913:23050 78.07716:2764 79.05099:9552 85.05002:12701 86.05086:24402 92.09437:776 93.0245:6094 94.04279:2746 100.06052:143283 104.06964:28708 108.07171:5141 113.07909:15429 114.0725:101753 115.…	0.00270946	0.00101643	0.000191824	0.000267712	0.000291209	0.00143465	0.000858045	0.000926064

## Sheet: Foglio3
Sample	Contr-R1	Contr-R2	Contr-R3	IC50-R1	IC50-R2	IC50-R3
Lable	Contr	Contr	Contr	IC50	IC50	IC50
2-Aminoethanol	0.0171766	0.0183116	0.0169756	0.0337796	0.0365015	0.0341675
3-Amino isobutyric acid	0.00104985	0.000657328	0.0011617	0.00110428	0.00143422	0.00194394
3-Hydroxy-3-Methylglutaric acid	0.000782017	0.000847985	0.000941068	0.00166812	0.00176477	0.00151855
6-Aminohexanoic Acid	5.84743e-05	5.81665e-05	6.09257e-05	7.10597e-05	7.99271e-05	7.96688e-05
Agmatine	0.000435275	0.000445395	0.00043375	0.000769481	0.000781518	0.000872634
Alanine	0.00195482	0.00278301	0.00342323	0.00411372	0.00480414	0.00556692
Allothreonine	0.0101164	0.0174335	0.0132793	0.0215677	0.0231501	0.0244612
Arabinose	0.00271216	0.00282544	0.00266169	0.0047739	0.0048752	0.00491192
Asparagine	0.00040788	0.000938112	0.000867314	0.00351303	0.00489739	0.00742156
Aspartic acid	0.018024	0.0529387	0.0245641	0.0353488	0.0455127	0.0763192
beta-Alanine	0.00255191	0.00220627	0.00334649	0.00244264	0.00356435	0.00788338
beta-mannosylglycerate	0.0152966	0.0150983	0.0134882	0.0244092	0.0258051	0.0258438
Cadaverine	0.0155234	0.0107928	0.0130254	0.0207296	0.0225301	0.0264485
Citric acid	0.00445231	0.00458677	0.00445233	0.00595334	0.00626276	0.00610478
dehydroascorbic acid	0.0860618	0.0902389	0.0875233	0.10086	0.10332	0.100733
Fructose	0.423651	0.437228	0.425322	0.923751	0.950104	0.932522
Fumaric acid	0.106622	0.110647	0.112689	0.174732	0.192444	0.207246
GABA	0.000771049	0.000567413	0.000994532	0.00189102	0.00284725	0.0069485
Galactinol	0.00543542	0.0050988	0.0051043	0.0149463	0.0180982	0.0175418
Galactosamine	0.00471678	0.00434119	0.00441646	0.00591766	0.00623308	0.00609268
Gluconic acid	0.00344736	0.00348072	0.00333826	0.00628486	0.00649948	0.0060972
Glucose	0.00141351	0.00131116	0.00133057	0.00293777	0.0029328	0.00294983
Glucose 6-phosphate	0.000285965	0.000357515	0.000407282	0.000611833	0.000809722	0.000770742
Glutamic acid	0.032261	0.0334965	0.0463494	0.121068	0.133682	0.130925
Glyceric acid	0.00473962	0.00484709	0.00454484	0.0133082	0.0140065	0.0144532
glycero3-galactoside	0.000860342	0.000819872	0.000726089	0.00110706	0.00125759	0.00113549
Glycerol	0.285451	0.00945789	0.290214	0.131367	0.145606	0.146191
Glycine	0.163623	0.146241	0.161726	0.522444	0.537432	0.581666
Iditol	0.0174394	0.0187784	0.0182698	0.036926	0.03774	0.0374461
Inositol	0.0334905	0.0334851	0.0314338	0.128625	0.134701	0.136116
Lauric acid	0.000678731	0.00062666	0.000450564	0.000416059	0.000482683	0.000438018
Leucine	0.000558653	0.00082594	0.000488515	0.00103835	0.00100221	0.00109809
Lyxose	0.000597248	0.000585639	0.000543547	0.000960413	0.00100566	0.0010372
Malic acid	0.0836203	0.0869136	0.0844524	0.128867	0.135096	0.13386
maltitol	0.00508511	0.00464964	0.00482255	0.00691137	0.00799087	0.00771702
Maltose	0.00249457	0.00226019	0.00237736	0.00389351	0.00469789	0.00436605
Melibiose	0.000940336	0.000761848	0.000779887	0.000948978	0.00113715	0.000966912
meso-Erythritol	0.00100211	0.00101183	0.000987945	0.0011068	0.00120089	0.00131654
N-acetylornithine	0.00395328	0.00418003	0.00409766	0.00458037	0.00459226	0.004613
N-Methylethanolamine	0.00470244	0.0107608	0.0046358	0.0079749	0.00796787	0.00774456
Norvaline	0.00532607	0.00425062	0.00439554	0.00492983	0.00514974	0.00567286
O-Phosphoethanolamine	0.000191824	0.000267712	0.000291209	0.000858045	0.000926064	0.00101643
Ornithine	0.0193449	0.0233922	0.0254078	0.0171051	0.0175426	0.0194018
Oxalic acid	0.00369299	0.00239279	0.00241356	0.00315979	0.00363154	0.00331401
Palmitic acid	0.019152	0.0172803	0.0159479	0.0127632	0.0126351	0.0140378
phosphate	0.634562	0.654368	0.653139	0.266502	0.286907	0.299661
Putrescine	0.0155248	0.0107931	0.0130262	0.0205885	0.0225313	0.0264513
Pyroglutamic acid	1.18009	1.1552	1.11934	1.80912	1.82604	1.85182
Ribitol	1	1	1	1	1	1
Ribose	0.000780762	0.000830636	0.000782246	0.00128223	0.00130965	0.00129125
Salicylic acid	0.000214271	0.000219724	0.000215972	0.00051742	0.000509388	0.00054201
Serine	0.0221947	0.0482024	0.0236047	0.0834319	0.0866127	0.0950806
Shikimic acid	0.00868776	0.0090358	0.00887144	0.0110151	0.0118133	0.0122939
Sinapinic acid	0.0100471	0.0103591	0.0125532	0.0214181	0.027713	0.0288068
Sorbitol	0.0145428	0.0142784	0.0137007	0.0142985	0.0151029	0.0143317
Stearic acid	0.0102305	0.0138057	0.0119267	0.00944606	0.0101873	0.0101788
Succinic acid	0.0170539	0.0171492	0.016752	0.027557	0.029399	0.0300851
Sucrose	1.48743	1.53124	1.46974	1.52214	1.59498	1.60474
Threonic acid	0.00229642	0.00259518	0.00239284	0.0032643	0.00355005	0.00342387
Threonine	0.000165315	0.000297251	0.00830505	0.00975796	0.012305	0.0130147
Trehalose	0.000857953	0.000727319	0.000735573	0.00154146	0.00171894	0.00163625
Tyramine	0.00317247	0.00320768	0.00306565	0.00510949	0.00548924	0.00515548
urea	6.32507e-06	1.34505e-05	0.000775769	0.000588238	0.000527411	0.000950756

## Sheet: data-normalized
	Contr-R1	Contr-R2	Contr-R3	IC50-R1	IC50-R2	IC50-R3
Label	Contr	Contr	Contr	IC50	IC50	IC50
2-Aminoethanol	-0.387196	-0.318695	-0.399795	0.336833	0.419797	0.349056
3-Amino isobutyric acid	-0.11202	-0.626577	-0.000769539	-0.0564722	0.230824	0.565015
3-Hydroxy-3-Methylglutaric acid	-0.453239	-0.365188	-0.251949	0.370424	0.431663	0.268289
6-Aminohexanoic Acid	-0.241755	-0.250517	-0.173233	0.0906788	0.289549	0.285277
Salicylic acid	-0.428091	-0.40426	-0.420593	0.407917	0.393082	0.451945
Agmatine	-0.353689	-0.327607	-0.357672	0.292864	0.310479	0.435625
Alanine	-0.639787	-0.263471	-0.0428886	0.15286	0.318148	0.475139
Allothreonine	-0.610171	-0.00347191	-0.306895	0.233755	0.312686	0.374097
Arabinose	-0.345742	-0.297727	-0.367783	0.317722	0.342362	0.351167
Asparagine	-0.934937	-0.423037	-0.471263	0.388461	0.592647	0.848129
Aspartic acid	-0.671274	0.30828	-0.389812	-0.0589005	0.170866	0.64084
beta-Alanine	-0.248544	-0.389129	0.0132967	-0.290818	0.0742201	0.840975
beta-mannosylglycerate	-0.273294	-0.288844	-0.423245	0.283679	0.349959	0.351745
Cadaverine	-0.122475	-0.529864	-0.319121	0.201677	0.29503	0.474752
Citric acid	-0.261338	-0.213594	-0.261331	0.204882	0.286191	0.245191
dehydroascorbic acid	-0.216909	-0.107365	-0.177989	0.149822	0.20552	0.146921
Fructose	-0.405084	-0.373292	-0.401118	0.380541	0.408889	0.390064
Fumaric acid	-0.364572	-0.320556	-0.298832	0.222186	0.336874	0.424899
GABA	-0.494688	-0.703941	-0.321016	0.117462	0.396704	1.00548
Galactinol	-0.445724	-0.49818	-0.497297	0.384268	0.541278	0.515656
Galactosamine	-0.186707	-0.120103	-0.211713	0.186846	0.157453	0.174223
Gluconic acid	-0.338463	-0.327491	-0.375105	0.345779	0.384038	0.311241
Glucose	-0.346649	-0.422481	-0.407654	0.391454	0.389744	0.395586
Glucose 6-phosphate	-0.564036	-0.339773	-0.208892	0.199798	0.481225	0.431678
Glutamic acid	-0.598331	-0.568644	-0.312107	0.44632	0.524613	0.508149
Glyceric acid	-0.457506	-0.438341	-0.493377	0.424988	0.468701	0.495534
glycero3-galactoside	-0.162907	-0.231021	-0.402749	0.193535	0.373761	0.22938
Glycerol	0.537099	-1.45599	0.546778	0.0831264	0.143321	0.14567
Glycine	-0.463649	-0.553057	-0.472936	0.460549	0.483065	0.546029
Iditol	-0.419985	-0.34253	-0.371281	0.365441	0.388271	0.380084
Inositol	-0.510874	-0.510995	-0.558534	0.501043	0.535751	0.543609
Lauric acid	0.428114	0.311472	-0.170629	-0.287058	-0.0700019	-0.211897
Leucine	-0.400073	0.0391355	-0.550775	0.296225	0.25643	0.359057
Lyxose	-0.284756	-0.30814	-0.396995	0.28114	0.33598	0.372771
Malic acid	-0.317962	-0.266473	-0.304763	0.258539	0.321452	0.309207
maltitol	-0.228341	-0.347032	-0.298625	0.178469	0.370879	0.324649
Maltose	-0.283916	-0.396634	-0.338896	0.224679	0.439229	0.35554
Melibiose	0.0484729	-0.310539	-0.270624	0.0640763	0.372605	0.0960083
meso-Erythritol	-0.176973	-0.15828	-0.204515	0.0153391	0.173243	0.351187
N-acetylornithine	-0.228544	-0.0877088	-0.137963	0.143246	0.149794	0.161176
N-Methylethanolamine	-0.450215	0.494122	-0.466495	0.152342	0.151337	0.118908
Norvaline	0.152763	-0.291377	-0.225357	0.000530724	0.0864667	0.276973
O-Phosphoethanolamine	-0.699398	-0.444642	-0.380344	0.445539	0.503843	0.575001
Ornithine	0.358544	0.402949	0.263432	-0.337721	-0.401479	-0.285725
Oxalic acid	0.284098	-0.364638	-0.351722	0.0510046	0.259017	0.12224
Palmitate	0.378803	0.214012	0.0854267	-0.271537	-0.287701	-0.119003
phosphate	0.383883	0.413981	0.41214	-0.465698	-0.39345	-0.350855
Putrescine	-0.121287	-0.529146	-0.318162	0.195432	0.296601	0.47656
Pyroglutamic acid	-0.270188	-0.298056	-0.339274	0.288283	0.300456	0.318779
Ribose	-0.336386	-0.257299	-0.333961	0.297225	0.324248	0.306174
Serine	-0.671328	-0.043757	-0.62149	0.400181	0.430457	0.505937
Shikimic acid	-0.264454	-0.198989	-0.229584	0.131124	0.247719	0.314183
Sinapinic acid	-0.484733	-0.455844	-0.274327	0.230473	0.473927	0.510504
Sorbitol	0.0444016	-0.0236981	-0.177036	-0.0184992	0.184698	-0.00986598
Stearate	-0.106947	0.421355	0.163454	-0.247576	-0.11441	-0.115875
Succinic acid	-0.319784	-0.313013	-0.341476	0.263029	0.341614	0.369631
Sucrose	-0.107931	-0.00677777	-0.149626	-0.0275614	0.135324	0.156572
Threonic acid	-0.337755	-0.15418	-0.27602	0.190121	0.316078	0.261755
Threonine	-1.33505	-1.06271	0.482983	0.557816	0.665466	0.691493
Trehalose	-0.273872	-0.442741	-0.431205	0.325135	0.436542	0.386142
Tyramine	-0.30788	-0.294172	-0.350427	0.2841	0.373148	0.295231
urea	-1.42942	-1.0975	0.682168	0.560587	0.512631	0.771534

## Sheet: PCA-Score
	PC1	PC2	PC3	PC4	PC5	PC6
Contr-R1	-3.3109	0.16378	-1.6317	0.14238	0.019217	-3.6672e-16
Contr-R2	-2.9696	1.6055	1.1271	0.047745	-0.011384	-8.2439e-16
Contr-R3	-2.1695	-2.0814	0.71433	-0.051556	-0.028696	-3.3585e-16
IC50-R1	2.2974	0.15407	-0.10803	-0.89175	0.27945	6.1849e-16
IC50-R2	2.8735	0.19162	-0.18776	-0.19787	-0.42775	6.7032e-16
IC50-R3	3.2791	-0.033611	0.086063	0.95105	0.16917	2.8672e-16

## Sheet: PCA-loadings
	PC1	PC2	PC3	PC4	PC5	PC6
2-Aminoethanol	0.12753	0.053964	-0.021828	-0.057367	-0.064373	0.54573
3-Amino isobutyric acid	0.094711	-0.14378	-0.11398	0.28129	-0.047877	-0.41189
3-Hydroxy-3-Methylglutaric acid	0.12512	-0.00076716	0.011117	-0.13013	-0.11363	-0.16908
6-Aminohexanoic Acid	0.079877	-0.0030537	-0.011394	0.054252	-0.16178	0.012871
Agmatine	0.12124	0.035799	-0.022251	0.025024	0.10283	-0.0417
Alanine	0.11926	-0.052867	0.15142	0.085684	-0.072366	0.012651
Allothreonine	0.10986	0.088111	0.16025	0.0080731	-0.027573	-0.057991
Arabinose	0.1167	0.047673	-0.022796	-0.034905	0.031086	0.036336
Asparagine	0.22041	0.041936	0.14049	0.12126	-0.0037893	-0.01362
Aspartic acid	0.094511	0.17126	0.26543	0.32165	0.046863	0.067892
beta-Alanine	0.087184	-0.10745	0.014747	0.56109	0.098007	0.10987
beta-mannosylglycerate	0.11259	0.067357	-0.055153	-0.010528	-0.0025302	0.017658
Cadaverine	0.11357	-0.019276	-0.14712	0.10601	0.080093	-0.023641
Citric acid	0.085363	0.033775	-0.012398	-0.022719	-0.064528	-0.051077
dehydroascorbic acid	0.05822	0.03145	0.014152	-0.034791	-0.065388	-0.0034427
Fructose	0.1363	0.04188	-0.029041	-0.059013	0.018558	0.02776
Fumaric acid	0.11643	0.01888	-0.0067988	0.049602	-0.016878	-0.037717
GABA	0.18722	-0.068979	-0.048067	0.3886	0.14071	0.0046477
Galactinol	0.16736	0.043987	-0.064084	-0.011887	-0.087769	0.036866
Galactosamine	0.059193	0.038632	-0.0037148	-0.030318	0.06251	-0.016646
Gluconic acid	0.11944	0.045143	-0.037237	-0.075292	-0.024074	-0.037032
Glucose	0.13538	0.033596	-0.062964	-0.055829	0.066817	0.031708
Glucose 6-phosphate	0.13505	-0.01352	0.06968	0.029134	-0.26791	-0.033171
Glutamic acid	0.17521	-0.029883	0.0021009	-0.065069	-0.033631	0.014221
Glyceric acid	0.16063	0.055279	-0.042523	-0.034624	0.042814	-0.0075632
glycero3-galactoside	0.089595	0.076365	-0.078626	-0.023724	-0.19221	0.028968
Glycerol	0.05002	-0.47903	-0.4781	0.008401	-0.0076543	0.015606
Glycine	0.17304	0.023672	-0.066285	-0.031187	0.087269	-0.034416
Iditol	0.13152	0.038866	-0.010153	-0.055689	0.023434	-0.007158
Inositol	0.18234	0.06002	-0.055424	-0.059042	0.050982	-0.10504
Lauric acid	-0.072325	0.12501	-0.098606	0.086693	-0.26303	-0.0040807
Leucine	0.10247	0.17524	0.056527	-6.5739e-05	0.14262	-0.096378
Lyxose	0.11385	0.054315	-0.050613	0.0014447	0.025211	0.02857
Malic acid	0.10327	0.035076	-0.013541	-0.024018	-0.025006	-0.032261
maltitol	0.10199	0.016382	-0.065116	0.024113	-0.15711	0.030434
Maltose	0.11886	0.01842	-0.067152	0.0050895	-0.193	0.075262
Melibiose	0.059078	0.021532	-0.15365	-0.019008	-0.38832	0.030805
meso-Erythritol	0.065286	0.023767	-0.0088236	0.14956	-0.021098	0.0079785
N-acetylornithine	0.053398	0.022043	0.032414	-0.019108	0.013012	-0.038114
N-Methylethanolamine	0.045312	0.24849	0.20538	-0.03921	-0.010095	-0.00080086
Norvaline	0.041134	0.0048019	-0.16256	0.15038	0.078131	0.068239
O-Phosphoethanolamine	0.18079	0.015588	0.061173	-0.02911	0.030216	0.041331
Ornithine	-0.11936	0.0054293	0.032148	0.093858	0.081668	0.054538
Oxalic acid	0.044441	0.03523	-0.26002	0.034406	-0.19299	0.034065
Palmitate	-0.080283	0.019271	-0.053976	0.13925	0.10118	-0.021993
phosphate	-0.1383	-0.03796	0.050831	0.12053	-0.10431	0.0083404
Putrescine	0.11332	-0.019472	-0.1471	0.11005	0.072793	-0.066341
Pyroglutamic acid	0.10429	0.039246	-0.043926	-0.027528	0.047778	-0.023994
Ribose	0.10704	0.046376	-0.010299	-0.045908	0.0075738	-0.018884
Salicylic acid	0.14514	0.039902	-0.030361	-0.039843	0.10567	-0.066158
Serine	0.1541	0.17726	0.11598	-0.015021	0.064332	-0.010595
Shikimic acid	0.082171	0.024603	0.0021327	0.055292	-0.042608	-0.02028
Sinapinic acid	0.14596	-0.018734	0.0025016	0.062115	-0.16567	0.0074867
Sorbitol	0.01565	0.052953	-0.057624	-0.0085684	-0.27368	0.002003
Stearate	-0.051856	0.037523	0.17887	0.073509	-0.1766	0.048568
Succinic acid	0.11332	0.035636	-0.030168	0.0036932	-0.0098848	-0.068707
Sucrose	0.031595	0.042767	0.011703	0.078643	-0.12647	0.018077
Threonic acid	0.089765	0.0504	0.027307	-0.01381	-0.11893	0.026274
Threonine	0.24581	-0.39152	0.26681	-0.13445	-0.13475	0.08661
Trehalose	0.13172	0.037523	-0.098728	-0.026631	-0.063228	0.016077
Tyramine	0.10961	0.044584	-0.034433	-0.048873	-0.078321	-0.0081247
urea	0.24198	-0.46545	0.33181	-0.08994	0.11458	0.026244
